# Supplementary material for: Synthesis of Pyrrolo[3,4-b]pyridin-5-ones via Ugi–Zhu Reaction and In Vitro–In Silico Studies against Breast Carcinoma
Source: Pharmaceuticals (Basel). 2023 Nov 6;16(11):1562. doi: 10.3390/ph16111562 (PMC10674953; doi:10.3390/ph16111562)
Supplement: Supplementary file 1 [file pharmaceuticals-16-01562-s001.zip]

Archive with 1 entries (1 files):
- pharmaceuticals-2685871-supplementary.pdf
